# Supplementary material for: A new implementation of high-throughput five-dimensional clone pooling strategy for BAC library screening
Source: BMC Genomics. 2010 Dec 6;11:692. doi: 10.1186/1471-2164-11-692 (PMC3016418; doi:10.1186/1471-2164-11-692)
Supplement: Additional file 1 — Table S1. The matrix design of the super pools of plates. This matrix is used to make super pools of plate DNA and shows row and column coordinates of plates for clone deconvolution. [file 1471-2164-11-692-S1.XLS]

## Sheet: super_pool_design
	Table S1: 2-D super pool design matrix
	C01	C02	C03	C04	C05	C06	C07	C08	C09	C10	C11	C12	C13	C14	C15	C16	C17	C18	C19	C20	C21	C22	C23	C24	C25	C26	C27
R01	BB001	BB002	BB003	BB004	BB005	BB006	BB007	BB008	BB009	BB010	BB011	BB012	BB013	BB014	BB015	BB016	BB017	BB018	BB019	BB020	HD077	HD087	HD097	HD107	HD117	HD147	None
R02	BB021	BB022	BB023	BB024	BB025	BB026	BB027	BB028	BB029	BB030	BB031	BB032	BB033	BB034	BB035	BB036	BB037	BB038	BB039	BB040	HD076	HD086	HD096	HD106	HD116	HD146	None
R03	BB041	BB042	BB043	BB044	BB045	BB046	BB047	BB048	BB049	BB050	BB051	BB052	BB053	BB054	BB055	BB056	BB057	BB058	BB059	BB060	HD075	HD085	HD095	HD105	HD115	HD145	None
R04	BB061	BB062	BB063	BB064	BB065	BB066	BB067	BB068	BB069	BB070	BB071	BB072	BB073	BB074	BB075	BB076	BB077	BB078	BB079	BB080	HD074	HD084	HD094	HD104	HD114	HD144	None
R05	BB081	BB082	BB083	BB084	BB085	BB086	BB087	BB088	BB089	BB090	BB091	BB092	BB093	BB094	BB095	BB096	BB097	BB098	BB099	BB100	HD073	HD083	HD093	HD103	HD113	HD143	None
R06	BB101	BB102	BB103	BB104	BB105	BB106	BB107	BB108	BB109	BB110	BB111	BB112	BB113	BB114	BB115	BB116	BB117	BB118	BB119	BB120	HD072	HD082	HD092	HD102	HD112	HD142	None
R07	BB121	BB122	BB123	BB124	BB125	BB126	BB127	BB128	BB129	BB130	BB131	BB132	BB133	BB134	BB135	BB136	BB137	BB138	BB139	BB140	HD071	HD081	HD091	HD101	HD111	HD141	None
R08	BB141	BB142	BB143	BB144	BB145	BB146	BB147	BB148	BB149	BB150	BB151	BB152	BB153	BB154	BB155	BB156	BB157	BB158	BB159	BB160	HD070	HD080	HD090	HD100	HD110	HD140	None
R09	BB161	BB162	BB163	BB164	BB165	BB166	BB167	BB168	BB169	BB170	BB171	BB172	BB173	BB174	BB175	BB176	BB177	BB178	BB179	BB180	HD069	HD079	HD089	HD099	HD109	HD139	None
R10	BB181	BB182	BB183	BB184	BB185	BB186	BB187	BB188	BB189	BB190	BB191	BB192	BB193	BB194	BB195	BB196	BB197	BB198	BB199	BB200	HD068	HD078	HD088	HD098	HD108	HD138	None
R11	HB001	HB002	HB003	HB004	HB005	HB006	HB007	HB008	HB009	HB010	HB011	HB012	HB013	HB014	HB015	HB016	HB017	HB018	HB019	HB020	HI143	HD007	HD027	HD047	HD067	HD137	None
R12	HB021	HB022	HB023	HB024	HB025	HB026	HB027	HB028	HB029	HB030	HB031	HB032	HB033	HB034	HB035	HB036	HB037	HB038	HB039	HB040	HI142	HD006	HD026	HD046	HD066	HD136	None
R13	HB041	HB042	HB043	HB044	HB045	HB046	HB047	HB048	HB049	HB050	HB051	HB052	HB053	HB054	HB055	HB056	HB057	HB058	HB059	HB060	HI141	HD005	HD025	HD045	HD065	HD135	None
R14	HB061	HB062	HB063	HB064	HB065	HB066	HB067	HB068	HB069	HB070	HB071	HB072	HB073	HB074	HB075	HB076	HB077	HB078	HB079	HB080	HI140	HD004	HD024	HD044	HD064	HD134	None
R15	HB081	HB082	HB083	HB084	HB085	HB086	HB087	HB088	HB089	HB090	HB091	HB092	HB093	HB094	HB095	HB096	HB097	HB098	HB099	HB100	HI139	HD003	HD023	HD043	HD063	HD133	None
R16	HB101	HB102	HB103	HB104	HB105	HB106	HB107	HB108	HB109	HB110	HB111	HB112	HB113	HB114	HB115	HB116	HB117	HB118	HB119	HB120	HI138	HD002	HD022	HD042	HD062	HD132	None
R17	HB121	HB122	HB123	HB124	HB125	HB126	HB127	HB128	HB129	HB130	HB131	HB132	HB133	HB134	HB135	HB136	RI001	RI002	RI003	RI004	HI137	HD001	HD021	HD041	HD061	HD131	None
R18	RI005	RI011	RI012	RI013	RI014	RI015	RI016	RI017	RI018	RI019	RI020	RI021	RI022	RI023	RI024	RI025	RI026	RI027	RI028	RI029	HI136	HI156	HD020	HD040	HD060	HD130	None
R19	RI030	RI031	RI032	RI033	RI034	RI035	RI036	RI037	RI038	RI039	RI040	RI041	RI042	RI043	RI044	RI045	RI046	RI047	RI048	RI049	HI135	HI155	HD019	HD039	HD059	HD129	None
R20	RI050	RI051	RI052	RI053	RI054	RI055	RI056	RI057	RI058	RI059	RI060	RI061	RI062	RI063	RI064	RI065	RI066	RI067	RI068	RI069	HI134	HI154	HD018	HD038	HD058	HD128	None
R21	RI070	RI071	RI072	RI073	RI074	RI075	RI076	RI077	RI078	RI079	RI080	RI081	RI082	RI083	RI084	RI085	RI086	RI087	RI088	RI089	HI133	HI153	HD017	HD037	HD057	HD127	None
R22	RI090	RI091	RI092	RI093	RI094	RI095	RI096	RI097	RI098	RI099	RI100	RI101	RI102	RI103	RI104	RI105	RI106	RI107	RI108	RI109	HI132	HI152	HD016	HD036	HD056	HD126	HD156
R23	RI110	RI111	RI112	RI113	RI114	RI115	RI116	RI117	RI118	RI119	RI120	RI121	RI122	RI123	RI124	RI125	RI126	RI127	RI128	RI129	HI131	HI151	HD015	HD035	HD055	HD125	HD155
R24	RI130	RI131	RI132	RI133	RI134	RI135	RI136	RI137	RI138	RI139	RI140	RI141	RI142	RI143	RI144	RI145	RI146	HI001	HI002	HI003	HI130	HI150	HD014	HD034	HD054	HD124	HD154
R25	HI004	HI005	HI006	HI007	HI008	HI009	HI010	HI011	HI012	HI013	HI014	HI015	HI016	HI017	HI018	HI019	HI020	HI021	HI022	HI023	HI129	HI149	HD013	HD033	HD053	HD123	HD153
R26	HI024	HI025	HI026	HI027	HI028	HI029	HI030	HI031	HI032	HI033	HI034	HI035	HI036	HI037	HI038	HI039	HI040	HI041	HI042	HI043	HI128	HI148	HD012	HD032	HD052	HD122	HD152
R27	HI044	HI045	HI046	HI047	HI048	HI049	HI050	HI051	HI052	HI053	HI054	HI055	HI056	HI057	HI058	HI059	HI060	HI061	HI062	HI063	HI127	HI147	HD011	HD031	HD051	HD121	HD151
R28	HI064	HI065	HI066	HI067	HI068	HI069	HI070	HI071	HI072	HI073	HI074	HI075	HI076	HI077	HI078	HI079	HI080	HI081	HI082	HI083	HI126	HI146	HD010	HD030	HD050	HD120	HD150
R29	HI084	HI085	HI086	HI087	HI088	HI089	HI090	HI091	HI092	HI093	HI094	HI095	HI096	HI097	HI098	HI099	HI100	HI101	HI102	HI103	HI125	HI145	HD009	HD029	HD049	HD119	HD149
R30	HI104	HI105	HI106	HI107	HI108	HI109	HI110	HI111	HI112	HI113	HI114	HI115	HI116	HI117	HI118	HI119	HI120	HI121	HI122	HI123	HI124	HI144	HD008	HD028	HD048	HD118	HD148
